# Supplementary material for: The chromosome-scale genome assembly of cluster bean provides molecular insight into edible gum (galactomannan) biosynthesis family genes
Source: Sci Rep. 2023 Jun 19;13:9941. doi: 10.1038/s41598-023-33762-3 (PMC10279686; doi:10.1038/s41598-023-33762-3)
Supplement: Supplementary file 2 — Supplementary Information 2. [file 41598_2023_33762_MOESM2_ESM.xlsx]

## Sheet: Seq_data
Supplementary Table S1: Raw sequencing data
Illumina pair-ended/mate-pair sequencing
Library type	Reads Length (bp)	Insert Size (bp)	Number of libraries	No of reads	No bases sequenced	Genomic Coverage
PCR-free	2x150	470	1	54304615	18960250513	34.45 X
PCR-free	2x150	800	1	29507608	10231584394	18.59 X
Mate-Pair	2x150	3000	1	84083542	24261975442	44.09 X
Mate-Pair	2x150	7000	1	63517764	18046975201	32.79 X
					71500785550
10 x Genomics Linked Reads
Library type	Reads Length (bp)		Number of libraries	No of reads	No bases sequenced	Genomic Coverage
Chromium	2x150		1	81651770	24495531000	44.51 X
	2x150		1	66878359	20063507700	36.46 X
	2x150		1	68057375	20417212500	37.10 X
	2x150		1	49149968	14744990400	26.79 X
	2x150		1	13464558	4039367400	7.34 X
	2x150		1	10892158	3267647400	5.94 X
	2x150		1	11160588	3348176400	6.08 X
	2x150		1	7968929	2390678700	4.34 X
					92767111500
Oxford Nanopore
Platform			Number of libraries	No of reads	No bases sequenced	Genomic Coverage
PromithION			2	6712699	50647765074	92.03X
					Total
					201818163068	366.73X

## Sheet: Genome assembly
Supplementary Table S2: Assembly statistics at different stages
		Illumina	Nanopore only	Nanopre + illumina shotgun+ matepair	10X Genomics		10X + Nanopore	Nanpore+10X genomics+Linkage map
Type	Illumina Shotgun	Shotgun + matepair	denovo assembly		denovo assembly	Scaffold assembly
Kmer	96	96
N50	19597	460296	775053	1548	44221	4274273	7127297	78271499
Number of sequences	46521	4206	3904	544474	224139	1616	1580	58
Total bases	367776038	450860541	419668138	441856941	1602040778	617767788	550164805	550317005
Longest sequence length	170978	4425526	13532439	28950	26884118	26884118	35034496	93956920

## Sheet: Pseudomolecules
Supplementary Table S3. Summary of Chromosome length in the Guar genome
Chromosome	Length (bp)	No of Scaffolds	Total N(bp)	% of N's
Total assembly size	550305145	1580
Total chromosome bases	549225641	1529
LG1	93956920	197	25781	0.0274392
LG2	73743453	296	38980	0.0528589
LG3	84848900	143	21301	0.0251046
LG4	81594388	115	19558	0.0239698
LG5	78271499	327	41409	0.0529043
LG6	75486254	204	29168	0.0386401
LG7	61324227	247	31521	0.0514006
Unplaced scaffolds	1079504	51
Unplaced_Scaffolds_1013	5046
Unplaced_Scaffolds_1160	12854
Unplaced_Scaffolds_1349	20793
Unplaced_Scaffolds_1350	20798
Unplaced_Scaffolds_1351	21443
Unplaced_Scaffolds_1352	21441
Unplaced_Scaffolds_1362	6746
Unplaced_Scaffolds_1365	16844
Unplaced_Scaffolds_1366	16842
Unplaced_Scaffolds_1378	24278
Unplaced_Scaffolds_1379	24273
Unplaced_Scaffolds_1386	31892
Unplaced_Scaffolds_1387	31887
Unplaced_Scaffolds_1388	7625
Unplaced_Scaffolds_1389	3627
Unplaced_Scaffolds_1390	3861
Unplaced_Scaffolds_1391	3954
Unplaced_Scaffolds_1396	27190
Unplaced_Scaffolds_1397	27186
Unplaced_Scaffolds_1398	37029
Unplaced_Scaffolds_1399	37019
Unplaced_Scaffolds_1406	1391
Unplaced_Scaffolds_1407	1227
Unplaced_Scaffolds_1408	4735
Unplaced_Scaffolds_1409	4699
Unplaced_Scaffolds_1417	4919
Unplaced_Scaffolds_1418	2687
Unplaced_Scaffolds_1423	20715
Unplaced_Scaffolds_1424	20712
Unplaced_Scaffolds_1438	4117
Unplaced_Scaffolds_1439	4117
Unplaced_Scaffolds_1440	55640
Unplaced_Scaffolds_1442	64891
Unplaced_Scaffolds_1443	64876
Unplaced_Scaffolds_1596	91416
Unplaced_Scaffolds_1597	91403
Unplaced_Scaffolds_1598	49361
Unplaced_Scaffolds_1608	38888
Unplaced_Scaffolds_1612	24476
Unplaced_Scaffolds_1613	24555
Unplaced_Scaffolds_658	7875
Unplaced_Scaffolds_660	12609
Unplaced_Scaffolds_694	4530
Unplaced_Scaffolds_707	5288
Unplaced_Scaffolds_739	3766
Unplaced_Scaffolds_748	6745
Unplaced_Scaffolds_762	3890
Unplaced_Scaffolds_763	7531
Unplaced_Scaffolds_797	1182
Unplaced_Scaffolds_806	37711
Unplaced_Scaffolds_949	10924
Total unplaced scaffolds length	1079504

## Sheet: LAI
Supplementary Table S4: Summary of LAI evaluation of the genome assembly of Clusterbean and seven other plant species
Genome	Intact LTR-RT	Total LTR-RT	Mean LTR identity (%)	raw_LAI	LAI
Oryza sativa	0.0548	0.2768	93.14	19.8	22.2
Medicago truncatula	0.022	0.1889	94.1	11.64	11.34
Cyamopsis tetragonoloba	0.0154	0.2844	90.12	5.41	11.04
Arabidopsis thaliana	0.0064	0.0648	93.68	9.93	10.81
Glycine max	0.0333	0.3619	94.26	9.19	8.44
Cajanus cajan	0.0114	0.2615	93.1	4.37	6.88
Vigna radiata	0.005	0.2613	92.8	1.9	5.25
Cicer arietenum	0.0076	0.2208	93.71	3.45	4.24

## Sheet: Repeat elements
Supplementary Table S5: Comparative analysis of repeat elementsamong 8 legume species
	Chickpea		Medicago		Soybean		Mungbean		Pigeonpea		Common bean		Groundnut		Clusterbean
	Length (Mb)	genome (%)	Length (Mb)	genome (%)	Length (Mb)	genome (%)	Length (Mb)	genome (%)	Length (Mb)	genome (%)	Length (Mb)	genome (%)	Length (Mb)	genome (%)	Length (Mb)	genome (%)
LTR_Gypsy	103.145	19.75	14.9	5.7	281.899	29.52	108.677	25.2	71.4021	11.79	118.699	25.12	942.75	36.93	78.6569	14.293
LTR_Copia	96.3816	18.45	10.8	4.1	119.104	12.47	48.5484	11.26	37.6768	6.22	44.2423	9.37	120.566	4.72	15.5963	2.83406
LTR_Others	26.1702	5.01	37.7	14.4			38.5165	8.93			10.2609	2.18	515.281		24.734
LINE	8.73456	1.67	5.8	2.2	2.37201	0.25	0.042328	0.01	6.71792	1.11	12.5999	2.67	69.8343	2.74	44.4392	8.08
SINE	0.090666	0.02	0.2	0.1					0.375342	0.06	0.158415	0.03	2.25695	0.09	0.176409	0.03
DNA_transposons	48.7152	9.32	8.4	3.4	157.552	16.5	10.768	2.5	27.4552	4.53	25.9796	5.5	282.447	11.06	54.0344	9.82
Other_repeattitive elements	20.4233		2.3		26.1749		9.62049		169.401		2.68041		37.6305		14.2425
Total_TEs	303.661	58.14	80.1	30.5	587.101	61.47	216.173	50.13	313.028	51.67	214.62	45.42	1970.77	77.21	231.88	42.14

## Sheet: SSRs
Supplementary Table S6: summary of Simple sequence repeats in Clusterbean genome
Repeat type	Total count	Total length (bp)	Average length (bp)	Proportion (%)	Frequency (loci/Mb)	Density (bp/Mb)
Monomer	170471	1948126	11.4279	71.5735	309.769	3540.01
Dimer	40280	396323	9.8392	16.9119	73.1942	720.172
Trimer	23445	158140	6.74515	9.84356	42.6027	287.362
Tetramer	3109	17229	5.54165	1.30534	5.64947	31.3074
Pentamer	488	2627	5.3832	0.204891	0.886762	4.77361
Hexamer	383	2253	5.88251	0.160805	0.695963	4.094
Total	238176	2524698	10.6001	100	432.798	4587.72

## Sheet: Gene prediction
Supplementary Table S7: Summary of prediction of protein coding genes in Clusterbean genome
Gene prediction tool	Number	Average_transcript_length(bp)	Average_CDS_length(bp)	Average_exon_length(bp)	number_of_exon_per_gene
GlimmerHmm	86405	3720.95	235.628	235.628	2.98376
Maker2	125470	2643.94	195.144	219.906	3.65424
Seqping	37509	3622.75	285.893	249.527	5.1288
After cluster	34680	3823.77	289.115	249.843	5.35043

## Sheet: Gene annotation
Supplementary Table S8: Details of functional annotation of protein coding genes in Clusterbean genome
		Number of genes	Percent of genes
Total genes		34680	1
Annotated	NR	23383	0.6242
	Swiss Port	20960	0.6043
	InterPro	24802	0.7151
	GO	15816	0.456
	Pfam	21767	0.6276
	SUPERFAMILY	17278	0.4982
	KEGG	4896	0.1411
Annotated		28955	0.7893
Unannotated		5725	0.156

## Sheet: Ortho MCL
Supplementary Table S9: Gene family analysis of predicted Clusterbean genes in comparison to 11 other plant species
Species	Total predicted genes	Genes in Orthologous groups	Genes not in orthologous groups	Total orthologous groups	Inparalogs genes	Single copy Orthologs	Average genes group
A. hypogaea	109232	59235	49997	23318	57561	980	2.54031
A. thaliana	28775	21830	6945	14447	14471	6908	1.51104
C. arietinum	26164	15505	10659	11639	4835	9939	1.33216
C. cajan	31841	23355	8486	20812	9329	12521	1.12219
C. tetragonoloba	34680	13584	21096	10639	3356	8555	1.27681
G. max	56044	43158	12886	24376	34900	5555	1.77051
M. truncatula	50444	34540	15904	21723	20441	11977	1.59002
O. sativa	55986	25591	30395	14108	19797	5522	1.81394
P. vulgaris	29324	24648	4676	20501	6233	15045	1.20228
V. faba	38021	27324	10697	15861	15615	10364	1.72272
V. radiata	23164	17940	5224	16297	1757	14363	1.10082

## Sheet: Transcriptome
Supplementary Table S10: Summary of RNA-seq data
Tissue	Description	SRR id	SRA accession	Read length	Seq platform	Raw reads	%GC	Reads ≤ Q20	Mapping with hisat2	Mapping %
RGC-936_Shoot	R_Shoot	SRR5428802	PRJNA382073	2x101 bp	HiSeq1000	92030452	43	85420500	76434263	89.48
RGC-936_Flower	R_Flower	SRR5428803	PRJNA382073	2x101 bp	HiSeq1000	16325263	42	15169528	12736335	75.82
RGC-936_Leaf	R_Leaf	SRR5428804	PRJNA382073	2x101 bp	HiSeq1000	41575280	43	38866750	29468769	83.96
RGC-936_Pod_25_DAF	R-25-1_R1	SRR9176906	PRJNA545776	2x150 bp	HiSeq_X-10	52371356	45	52080572	35341876	67.86
	R-25-1_R2	SRR9176907	PRJNA545776
	R-25-2_R1	SRR9176908	PRJNA545776
	R-25-2_R2	SRR9176909	PRJNA545776
RGC-936_Pod_39_DAF	R-39-1_R1	SRR9176902	PRJNA545776	2x150 bp	HiSeq_X-10	43902935	45	43628483	35801533	82.06
	R-39-1_R2	SRR9176903	PRJNA545776
	R-39-2_R1	SRR9176904	PRJNA545776
	R-39-2_R2	SRR9176905	PRJNA545776
RGC-936_Pod_50_DAF	R-50-1_R1	SRR9176900	PRJNA545776	2x150 bp	HiSeq_X-10	42002843	43	41813465	35328196	84.49
	R-50-1_R2	SRR9176901	PRJNA545776
	R-50-2_R1	SRR9176910	PRJNA545776
	R-50-2_R2	SRR9176911	PRJNA545776
						288208129

[truncated: 1 more sheets: SyMAP]
